# Supplementary material for: Galleria mellonella - a novel infection model for the Mycobacterium tuberculosis complex
Source: Virulence. 2018 Aug 1;9(1):1126–37. doi: 10.1080/21505594.2018.1491255 (PMC6086298; doi:10.1080/21505594.2018.1491255)
Supplement: Supplemental Material [file kvir-09-01-1491255-s001.zip]

Archive with 3 entries (3 files):
- Li et al Supplementary Table 1.docx
- Li et al. Supplementary Figure 1.pptx
- Li et al. Supplementary Figure 2.pptx
